# Supplementary material for: Distinct DNA methylation epigenotypes in bladder cancer from different Chinese sub-populations and its implication in cancer detection using voided urine
Source: BMC Med Genomics. 2011 May 20;4:45. doi: 10.1186/1755-8794-4-45 (PMC3127971; doi:10.1186/1755-8794-4-45)
Supplement: Additional file 5 — Table S3: Summary of qMSP analysis of voided urine samples from Taiwan [file 1755-8794-4-45-S5.XLS]

## Sheet: Sheet1
Table S3. Summary of qMSP analysis of voided urine samples from Taiwan
Sample	Status	Sex	Age	Grade	Stage	Relapse	DAPK	IRF8	p14	RASSF1A	SFRP1
311	Cancer	M	72	1	Ta	Primary	U	U	U	U	U
316	Cancer	M	70	1	Ta	Recurrence	U	U	U	U	M
331	Cancer	M	78	1	Ta	Primary	U	U	U	U	M
401	Cancer	M	47	1	T1	Primary	U	U	M	U	M
405	Cancer	F	75	1	Ta	Primary	U	U	M	U	U
421	Cancer	M	76	1	Ta	Primary	M	U	U	U	M
431	Cancer	M	80	1	Ta	Primary	M	M	U	U	U
434	Cancer	M	77	1	Ta	Primary	M	M	M	U	M
455	Cancer	M	70	1	Ta	Primary	U	M	U	U	M
478	Cancer	M	50	1	Ta	Primary	U	M	M	M	U
470	Cancer	M	92	1	Ta	Primary	U	M	M	M	U
32	Cancer	M	71	1	NA	Primary	U	M	U	U	U
252	Cancer	M	72	2	Ta	Recurrence	U	M	U	U	U
332	Cancer	M	78	2	T1	Primary	U	M	U	M	U
340	Cancer	M	87	2	T1	Primary	M	U	U	U	U
414	Cancer	M	82	2	T1	Recurrence	U	U	U	U	M
425	Cancer	M	57	2	Ta	Primary	U	M	U	M	M
442	Cancer	M	63	2	T1	Primary	M	M	M	M	U
443	Cancer	M	66	2	T1	Primary	M	M	U	U	M
408	Cancer	F	68	2	Ta	Primary	U	U	U	U	U
514	Cancer	M	58	2	T1	Primary	U	M	U	U	U
CY1588	Cancer	M	58	2	T1	Primary	U	M	U	U	U
493	Cancer	F	64	2	T1	Primary	U	M	U	M	M
CY1590	Cancer	M	62	2	T1	Primary	U	M	U	U	U
CY1582	Cancer	F	87	2	T1	Primary	U	M	U	M	U
330	Cancer	M	74	3	T1	Recurrence	U	U	U	M	M
404	Cancer	M	75	3	T3	Primary	M	U	U	U	U
427	Cancer	M	55	3	T2	Primary	M	M	M	U	U
471	Cancer	M	67	3	T2	Primary	U	U	U	M	M
428	Cancer	F	78	3	T3	Primary	U	U	M	U	U
4	Normal	M	73				U	U	U	M	U
5	Normal	M	41				U	U	U	U	U
8	Normal	M	56				U	U	U	U	U
9	Normal	M	75				U	U	U	U	U
10	Normal	M	66				U	U	U	M	U
12	Normal	F	76				U	U	U	U	U
33	Normal	F	48				U	U	U	U	U
37	Normal	M	74				U	U	U	U	U
44	Normal	M	49				M	U	U	U	U
2	Normal	M	80				U	U	U	U	U
11	Normal	M	63				U	M	U	U	U
34	Normal	F	50				U	U	U	U	U
36	Normal	M	39				U	U	U	U	U
39	Normal	F	NA				U	U	U	U	U
40	Normal	F	54				U	U	U	U	U
41	Normal	F	45				U	U	U	U	U
43	Normal	M	74				M	U	U	U	U
46	Normal	F	61				U	U	U	U	U
47	Normal	F	85				U	U	U	U	U
U: unmethylation; M: methylation
NA: data not available
